# Supplementary material for: Characterization of Schistosoma japonicum CP1412 protein as a novel member of the ribonuclease T2 molecule family with immune regulatory function
Source: Parasit Vectors. 2017 Feb 17;10:89. doi: 10.1186/s13071-016-1962-y (PMC5316207; doi:10.1186/s13071-016-1962-y)
Supplement: Additional file 5: Table S1. — Data of single egg granuloma area of infection mice and infection after immunization. (XLS 19 kb) [file 13071_2016_1962_MOESM5_ESM.xls]

## Sheet: Sheet1
single egg granuloma area(mm2)
mice	Infected group	Infected after immunization group
1	222151	73145.4
2	186214	86494
3	259207	53189.7
4	63431.4	44589.8
5	116911	102880
6	48777.5	59701.4
7	91184.5	44006.2
8	113495	129646
9	214823	54287.7
10	175785	48159.8
11	84924.8	47908.7
12	46640.1	70774.9
13	91041.4	80852.9
14	97347.5	58715.1
15	90478.7	28421
16	64012.2	123287
17	69818	68990.9
18	188428	50172.1
19	134134	51242.7
20	63586.8	45795
21	30277.9	85153.2
22	76794	25495.3
mean area	114976	65132.3
